# Supplementary material for: Applicability of the Thrombin Generation Test to Evaluate the Hemostatic Status of Hemophilia A Patients in Daily Clinical Practice
Source: J Clin Med. 2022 Jun 10;11(12):3345. doi: 10.3390/jcm11123345 (PMC9224793; doi:10.3390/jcm11123345)
Supplement: Supplementary file 1 [file jcm-11-03345-s001.zip]

Archive with 1 entries (1 files):
- jcm-1747808-supplementary.xlsx
