# Supplementary material for: Applicability of the Thrombin Generation Test to Evaluate the Hemostatic Status of Hemophilia A Patients in Daily Clinical Practice
Source: J Clin Med. 2022 Jun 10;11(12):3345. doi: 10.3390/jcm11123345 (PMC9224793; doi:10.3390/jcm11123345)
Supplement: Supplementary file 1 [file jcm-11-03345-s001.zip › jcm-1747808-supplementary.xlsx]

## Sheet: Supplementary Table S1
Supplementary Table S1: Clinical and epidemiologic data of hemophilic patients and controls. FVIII, factor VIII; Chr, chromogenic; C, concentration; vWF, von Willebrand Factor; Ag, antigen; Rco, ristocetin cobinding; ABR, anual bleeding rate; ATR, anual thrombosis rate; HB/CV, hepatitis B/C virus; HIC, human immunodeficiency virus; ETP, endogenous thrombin potential; M, male; F, female; COPD, chr…
				Measured at diagnosis				Follow-up and clinical variables
ID	Age	Sex	Severity	FVIII:Chr	FVIII:C	vWF:Ag	vWF:RCo	ABR preTGT	ATR preTGT	ABR postTGT	ATR postTGT	Surgery past year	Treatment	Regime	HBV	HCV	HIV	Comorbidities and habits	ETP	Peak Height	Time to peak	Lag Time	Start Tail	FVIII	Assay Type	Assay-matched FVIII at diagnosis	Mutation	New Mutation?
C9	81	M	Control										Atrovent / Allopurinol plus Pentoxifilline					COPD / Hyperuricemia / Varices	106.9	216	0.79	0.95	0.53	1.766	FVIII:C
C8	34	M	Control										NO					NO	166.5	227.5	0.94	0.99	0.75	1.575	FVIII:C
C5	2	M	Control										NO					NO	110.8	234	0.61	0.75	0.55	1.914	FVIII:C
C4	72	M	Control										Enalapril / Bisoprolol / Openvas plus					AHT / Varices	103.4	153.3	0.87	0.99	0.73	1.213	FVIII:C
C2	82	M	Control										Astudal / Lovastatin / Simbrinza / Apocard (Flecainide) / Aprovel (Irbesartan)					AHT / Dyslipidemia	72.04	100.9	1.14	1.47	0.8	1.061	FVIII:C
C16	53	M	Control										Openvas / Cardyl / Omeprazole / Duodart / Losartan / Pioglitazone					AHT / Dyslipidemia / Diabetes / Artrhosis / Miopy	119.5	205.4	0.74	0.94	0.68	0.804	FVIII:C
C13	86	M	Control										Pitavastatin / Omeprazole / Orfidal / Triptizol					AHT / Varices	99.99	195.1	0.75	1	0.61	1.373	FVIII:C
C1	66	M	Control										NO					Benign nodular hyperplasia / Chronic lumbociatalgia / Arthrosis	142.3	237	0.95	1.26	0.7	1.015	FVIII:C
Cc1	66	M	Control										Symbicort / Omeprazol / Statins					Dyslipidemia / COPD	145.2	152.2	1.11	1.09	0.96	1.015	FVIII:C
Cc2	63	M	Control										NO					Mild dyslipidemia	143	147.3	1.2	1.24	0.99	1.061	FVIII:C
Cc3	61	M	Control										Enalapril / Trankimazin / Atorvastatin					Smoker / Alcohol / Dyslipidemia / AHT	115.13	146.7	0.98	1.17	0.87	1.374	FVIII:C
Cc4	84	M	Control										Allopurinol / Omeprazol / Acfol					Aortic Stenosis / Hyperuricemia / Bowel polips	156.8	135.8	1.28	1.42	1.21	1.213	FVIII:C
Cc5	81	M	Control										Furosemide / Allopurinol / Statins / Folic Acid / Iron supplement					CRD, AHT, Dyslipidemia / Hyperuricemia / Vit D deficit	76.21	82.72	1.6	2.11	1.05	1.914	FVIII:C
Cc6	42	M	Control										NO					Mild Chron´s Disease	136.8	183.5	1.14	1.37	0.81	1.438	FVIII:C
Cc7	29	M	Control										Trazodone					Depression	134.3	201.1	0.92	1.17	0.77	1.786	FVIII:C
Cc8	61	M	Control										Ibuprofen occasional / Omeprazol					Gastroesophageal reflux (occasional)	131.3	149.9	1.05	1.05	0.88	1.575	FVIII:C
Cc9	68	M	Control										Amlodipine / Enalapril / Torasemide / Omeprazol / Paracetamol					AHT / Dyslipidemia / Hyperuricemia	135.2	109.7	1.33	1.33	1.24	1.766	FVIII:C
Cc10	26	M	Control										Adalimumab					Chron´s Disease (controlled)	140	151.4	1.12	1.12	0.94	1.27	FVIII:C
Cc11	26	M	Control										Mesalazine					Ulcerative colitis (localized, mild)	134.2	150.5	1.11	1.15	0.91	0.878	FVIII:C
Cc12	57	M	Control										Lorazepam at discretion					Bicuspid aortic valve (mild)	167	147.7	1.09	0.86	1.09	0.682	FVIII:C
Cc13	40	M	Control										Dexketoprofen / Omeprazol					Chronic fatigue / Aneurism (solved)	136	129.3	1.29	1.31	1.06	1.373	FVIII:C
Cc14	63	M	Control										Lercarnidipine / Lansoprazol					AHT / Chronic interstitial pulmonary disease (mild) / Monoclonal gammopathy / Reflux / Anxiety	162.1	154.4	1.29	1.32	1.07	1.174	FVIII:C
Cc15	50	M	Control										Tenofovir					HBV (remission)	117.3	120.2	1.26	1.39	1.01	1.256	FVIII:C
Cc16	65	M	Control										Esertia / Lexatin					Dyslipemia / Depression / Obesity / Benign prostatic hypertrophy	195.7	191.4	1.13	0.95	0.98	0.804	FVIII:C
Cc17	43	M	Control										NO					Anxiety	130.5	112.5	1.23	1.09	1.14	1.038	FVIII:C
1	22	M	Mild	0.2353	0.322	1.95	1.08	0	0	0	0	YES	DDAVP	On demand	-	-	-	NO	99.91	105.4	1.46	1.56	0.98	0.345	FVIII:C	0.322	ND
2	27	M	Mild	0.036	0.048	0.45	0.3	1	0	1	0	YES	Nuwiq®	On demand	-	-	-	Smoker	54.65	31.41	1.29	0.7	1.53	0.306	FVIII:C	0.048	p.Ser693Leu (c.2077_2078delinsCT)
3	73	M	Mild	0.082	0.1	2.86	2.222	2	1	2	1	NO	Kovaltry®	On demand	+	+	-	AHT / Smoker / Alcohol / Atrial Fibrillation / Hepatocarcinoma	65.85	30.91	1.68	0.96	2.05	0.048	FVIII:C	0.1	p.Ser693Leu (c.2077_2078delinsCT)
4	31	M	Mild	0.16	0.15	0.76	0.6	0	0	0	0	NO	DDAVP/Advate®	On demand	-	-	-	Smoker	58.45	43.09	1.17	0.83	1.32	0.213	FVIII:C	0.15	p.Ile567Thr
5	8	M	Mild	0.304	0.342	1.35	1.3	0	0	0	0	NO	DDAVP	On demand	-	-	-	NO	62.63	45.57	1.29	1.05	1.35	0.341	FVIII:C	0.342	ND
6	48	M	Mild	0.094	0.1	0.9	0.85	2	0	0	0	NO	DDAVP	On demand	-	+	-	Dyslipidemia / Cirrhosis	43.68	26.46	1.7	1.03	1.47	0.258	FVIII:C	0.1	p.Phe1710Leu	yes
7	51	M	Mild	0.25	0.28	1.21	0.962	0	0	0	0	NO	DDAVP	On demand	-	+	-	Dyslipidemia / Hypertrigliceridemia	87.91	60.3	1.55	1.41	1.42	0.282	FVIII:C	0.28	p.Phe1710Leu	yes
8	47	M	Mild	0.112	0.12	1.45	0.77	0	0	1	0	NO	DDAVP	On demand	+	+	-	Cirrhosis / AHT / Anxiety-depressive disorder	69.95	42.63	1.94	1.37	1.48	0.134	FVIII:C	0.12	ND
9	71	M	Mild	0.16	0.262	1.25	1	0	0	0	0	NO	DDAVP/Fandhi®	On demand	+	+	-	AHT / Dyslipidemia / Altered Basal Glycemia / lower right limb mutilated due to work accident	34.36	18.31	1.61	1.04	1.77	0.276	FVIII:C	0.262	ND
10	49	M	Mild	0.1486	0.229	1.48	1.249	0	0	0	0	NO	DDAVP	On demand	-	-	-	NO	93.13	59.43	2.09	2.05	1.56	0.229	FVIII:C	0.229	ND
11	63	M	Mild	0.142	0.167	1.329	0.878	0	0	0	0	NO	Kovaltry®	On demand	-	+	+	Dyslipidemia / Cirrhosis	45.5	35.38	1.5	1.14	1.16	0.167	FVIII:C	0.167	p.Cys2040Gly
12	40	M	Mild	0.142	0.22	1.22	0.924	0	0	0	0	NO	DDAVP/Nuwiq®	On demand	-	+	-	DM 2 / Obesity / Dyslipidemia / AHT	125.7	84.25	1.79	1.19	1.36	0.152	FVIII:C	0.22	p.Arg2178Cys
13	38	M	Mild	0.102	0.148	1	1	0	0	0	0	YES	DDAVP/Nuwiq®	On demand	-	+	-	NO	130.4	83.99	1.49	0.83	1.38	0.158	FVIII:C	0.148	p.Arg2178Cys
14	60	M	Mild	0.084	0.1	2.9	2.784	0	0	0	0	NO	DDAVP	On demand	-	+	-	Ex-Alcohol / Ex-Smoker / Cirrhosis	49.09	23.29	1.55	0.86	2.03	0.259	FVIII:C	0.1	p.Ser693Leu (c.2077_2078delinsCT)
15	34	M	Mild	0.17	0.25	1.11	0.942	0	0	0	0	NO	DDAVP	On demand	-	-	-	NO	59.45	47.77	1.24	1.09	1.23	0.352	FVIII:C	0.25	ND
16	13	M	Mild	0.3316	0.42	0.71	0.77	4	0	0	0	NO	DDAVP	On demand	-	-	-	NO	27.36	16.82	1.25	0.65	1.55	0.42	FVIII:C	0.42	p.Ser308Leu
17	12	M	Mild	0.0413	0.091	0.957	0.831	0	0	0	0	NO	DDAVP	On demand	-	-	-	NO	57.57	40.91	0.92	0.87	1.27	0.279	FVIII:C	0.091	p.Arg550Cys
18	20	M	Mild	0.156	0.189	0.91	0.528	0	0	0	0	NO	DDAVP	On demand	-	-	-	NO	72.75	43.33	2.05	2.1	1.7	0.684	FVIII:C	0.189	p.Arg2016Gln
19	71	M	Mild	0.078	0.091	0.48	0.57	0	0	0	0	YES	DDAVP	On demand	-	-	-	Dyslipidemia / Pseudoaneurysm (1st finger right hand).	31.32	14.31	2.01	1.46	2.06	0.076	FVIII:C	0.091	p.Ser693Leu (c.2077_2078delinsCT)
20	75	M	Mild	0.2086	0.265	1.8	1.58	1	0	0	0	YES	Fandhi®	On demand	-	-	-	Ex-Smoker / Alcohol (occasional) / Dyslipidemia	119.6	87.13	1.38	1.14	1.32	0.296	FVIII:C	0.265	ND
21	39	M	Mild	0.1588	0.257	1.15	1.06	0		0	0	YES	Nuwiq®	On demand	-	-	-	NO	116.6	95.25	1.54	1.34	1.15	0.251	FVIII:C	0.257	ND
22	21	M	Mild	0.1845	0.259	0.76	0.57	0	0	0	0	NO	DDAVP	On demand	-	-	-	Acute idiopatic pancreatitis (cured)	122.7	121.3	1.12	1.02	0.99	0.228	FVIII:C	0.259	p.Thr74=
23	68	M	Mild	0.382	0.406	2.65	2.55	4	0	1	0	YES	Nuwiq®	On demand	-	-	-	AHT / Dyslipidemia / Kidney transplant (1998) / Diverticulitis	97.7	95.08	1.35	1.46	1.05	0.455	FVIII:C	0.406	ND
24	7	M	Mild	0.478	0.3628	1.26	0.974	0	0	0	0	NO	DDAVP	On demand	-	-	-	Brachycephaly	98.08	72.52	1.32	1.11	1.32	0.478	FVIII:C	0.3628	pSer635Thr	yes
25	12	M	Mild	0.3047	0.208	1.064	0.749	0	0	0	0	NO	DDAVP	On demand	-	-	-	Allergic rhinitis	66.45	35.89	1.68	1.19	1.74	0.208	FVIII:C	0.208	p.Ile192Thr
26	44	M	Mild	0.319	0.378	1.208	1.102	1	0	0	0	YES	DDAVP	On demand	-	-	-	Ex-Smoker (2 yr-free)	80.89	64.36	1.57	1.44	1.2	0.378	FVIII:C	0.378	p.Gln2208Glu
27	43	M	Mild	0.0981	0.225	0.8	0.85	0	0	0	0	NO	DDAVP/Nuwiq®	On demand	-	+	-	Smoker	89.96	57.96	1.56	1.39	1.53	0.225	FVIII:C	0.225	ND
28	35	M	Mild	0.4157	0.518	0.881	0.638	0	0	0	0	NO	DDAVP	On demand	-	-	-	Smoker / Alcohol (occasional)	81.94	57.36	1.35	1.01	1.36	0.4157	FVIII:C	0.518	p.Glu132Asp
29	82	M	Mild	0.054	0.067	1.3	1.4	3	1	1	0	YES	Elocta®	Prophylactic	+	+	-	Cirrhosis	41.25	25.65	1.67	1.43	1.55	0.146	FVIII:Chr	0.054	p.Ser693Leu (c.2077_2078delinsCT)
30	37	M	Moderate	0.072	0.08	1.179	1.009	2	0	1	0	NO	Elocta®	On demand	-	+	-	Pulmonary Tuberculosis (TB)	57.63	38.88	1.68	1.53	1.46	0.406	FVIII:C	0.08	p.Glu291Lys
31	36	M	Moderate	0.022	0.046	0.881	0.89	2	0	2	0	NO	Kovaltry®	On demand	-	-	-	Alcohol (occasional)	69.75	42.19	1.26	0.68	1.54	0.043	FVIII:C	0.046	p.Val115Ala
32	35	M	Moderate	0.015	0.037	1.241	0.971	1	0	0	0	NO	Kovaltry®	On demand	-	-	-	NO	81.73	45.87	1.4	0.8	1.67	0.043	FVIII:C	0.037	p.Val115Ala
33	32	M	Moderate	0.0452	0.0482	1.696	1.129	2	0	2	0	NO	Elocta®	On demand	-	-	-	NO	109.9	44.32	1.92	1.06	2.3	0.0411	FVIII:Chr	0.0452	Intron 22 inversion
34	33	M	Moderate	0	0.03	0.766	0.693	1	0	1	0	NO	Elocta®	Prophylactic	-	-	-	Hypercholesterolemia	60.5	33.66	1.38	0.73	1.72	0.012	FVIII:Chr	0	Deletion exon 6
35	30	M	Moderate	0.015	0.02	0.7	0.55	0	0	2	0	NO	Elocta®	Prophylactic	-	-	-	Hypothyroidism	54.33	25.98	2.17	0.89	1.86	0.036	FVIII:Chr	0.015	p.His1066Serfs*2 ( c.3195dup)	yes
36	53	M	Moderate	0.028	0.046	2.45	0.971	12	0	6	0	YES	Elocta®	Prophylactic	-	+	-	Smoker / Urolithiasis	56.21	28.75	1.53	0.95	1.87	0.056	FVIII:Chr	0.028	p.Ser693Leu (c.2077_2078delinsCT)
37	34	M	Severe	0.018	0.008	0.811	0.84	1	0	1	0	YES	Elocta®	On demand	-	+	-	Seminoma	28.34	15.71	1.02	0.73	1.69	0.033	FVIII:Chr	0.018	Deletion exons 12-13
38	58	M	Severe	0.008	0.01	ND	ND	3	0	ND	ND	NO	Advate®	On demand	+	+	+	Smoker	25.78	15.13	1.2	0.59	1.61	0.001	FVIII:C	0.01	Deletion exons 12-13
39	53	M	Severe	0	0.015	1.167	0.894	2	1	1	0	NO	Elocta®	On demand	+	+	+	Dyslipidemia	112	77.77	1.69	1.09	1.27	0.175	FVIII:Chr	0	Intron 22 inversion
40	31	M	Severe	0	0.006	1.88	0.83	7	0	1	0	NO	Elocta®	On demand	+	+	-	Smoker / Alcohol / Dyslipidemia / Periodontal disease	61.95	38.27	1.91	1.07	1.45	0.103	FVIII:Chr	0	Large deletion exons 2-7
41	31	M	Severe	0	0.002	0.988	1.02	0	0	0	0	NO	Elocta®	Prophylactic	-	-	-	Obesity	57.1	32.1	1.35	0.72	1.65	0.002	FVIII:Chr	0	p.Gln645Serfs*8 (c.1932_1933insT)	yes
42	9	M	Severe	0.006	0.008	0.927	0.744	0	0	0	0	NO	Nuwiq®	Prophylactic	-	-	-	NO	84.88	45.11	1.99	0.97	1.59	0.046	FVIII:C	0.008	Intron 22 inversion
43	70	M	Severe	0.009	0.015	2.675	2.105	0	0	0	0	NO	Elocta®	Prophylactic	+	+	-	AHT / Dyslipidemia / Cirrhosis	108.9	66.11	1.98	1.1	1.45	0.078	FVIII:Chr	0.009	p.Thr2264dup (c.6786_6788dup )	yes
44	47	M	Severe	0	0	2.585	1.694	2	0	0	0	NO	Elocta®	Prophylactic	+	+	+	AHT / Smoker / Cirrhosis	98.58	66.39	1.67	1.02	1.32	0.1	FVIII:Chr	0	p.Thr2264dup (c.6786_6788dup )	yes
45	11	M	Severe	0.0186	0.0098	1.44	1.14	1	0	0	0	NO	Nuwiq®	Prophylactic	-	-	-	NO	68.51	46.92	1.15	0.66	1.36	0.061	FVIII:C	0.0098	Large deletion intron 6 and exon 9
46	48	M	Severe	0	0	0.911	0.902	1	0	1	0	NO	Elocta®	Prophylactic	+	+	+	Asthma	65.52	37.59	1.32	0.77	1.68	0.132	FVIII:Chr	0	Intron 22 inversion
47	44	M	Severe	0	0	2.347	1.828	3	0	0	0	NO	Elocta®	Prophylactic	+	+	+	NO	56.59	35.68	1.6	1.16	1.48	0.16	FVIII:Chr	0	Intron 22 inversion
48	8	M	Severe	0	0.021	1.21	1.05	2	0	1	0	NO	Nuwiq®	Prophylactic	-	-	-	NO	127.4	124.3	1.47	1.25	0.98	0.047	FVIII:C	0.021	p.Lys1732Arg
49	21	M	Severe	0.0098	0.015	1.225	1.184	1	0	0	0	NO	Elocta®	Prophylactic	-	-	-	Migraines	77.45	55.9	1.67	1.31	1.34	0.175	FVIII:Chr	0.0098	Large deletion in exon 26
50	20	M	Severe	0.006	0.01	1.375	1.138	0	0	1	0	NO	Elocta®	Prophylactic	-	-	-	NO	16.31	8.34	1.42	0.75	1.85	0.055	FVIII:Chr	0.006	Large deletion in exon 26
51	46	M	Severe	0.005	0.008	2.49	1.58	0	0	3	0	NO	Elocta®	Prophylactic	+	+	+	NO	158	111.9	2.03	1.32	1.28	0.162	FVIII:Chr	0.005	Intron 22 inversion
52	40	M	Severe	0.05	0	1	0.98	0	0	1	0	NO	Elocta®	Prophylactic	+	+	+	DM 2	60.44	47.11	1.63	1.41	1.2	0.218	FVIII:Chr	0.05	p.Trp1127*
53	25	M	Severe	0	0.002	0.815	0.68	0	0	0	0	NO	Elocta®	Prophylactic	-	-	-	NO	78.23	53.58	0.96	0.74	1.31	0	FVIII:Chr	0	p.Arg355*
54	28	M	Severe	ND	ND	0.819	0.401	1	0	2	0	NO	Elocta®	Prophylactic	+	-	-	Smoker	29.92	29.92	2.2	1.69	2.18	0.021	FVIII:Chr	ND	p.Arg355*
